# Supplementary material for: Physical Activity and Mental Well-Being Among University Students: The Role of Beliefs in the Mental Health Benefits of Physical Activity
Source: Healthcare (Basel). 2026 Apr 6;14(7):955. doi: 10.3390/healthcare14070955 (PMC13073164; doi:10.3390/healthcare14070955)
Supplement: Supplementary file 1 [file healthcare-14-00955-s001.zip]

Archive with 3 entries (3 files):
- Supplementary File S1_Item-level content validity and pilot clarity results.docx
- Supplementary file S2_Exploratory factor analyses.docx
- Supplementary file S3_Confirmatory factor analyses.docx
